# Supplementary material for: Laser capture microdissection transcriptome (LCM RNA-seq) reveals BcDFR is a key gene in anthocyanin synthesis of non-heading Chinese cabbage
Source: BMC Genomics. 2024 Apr 29;25:425. doi: 10.1186/s12864-024-10341-y (PMC11059580; doi:10.1186/s12864-024-10341-y)
Supplement: Supplementary file 2 — Supplementary Material 2. [file 12864_2024_10341_MOESM2_ESM.xlsx]

## Sheet: Table S1
Table S1 Primers used in this study.
Primer Name	Sequences (5'-3')	Function
BcDFR-F	ATGGTAGCTCACAAAGAGACCG	Vector construction
BcDFR-R	CTAAGCACAGATCTGCTGTGC
proBcDFR-F	TGTGCCACATCCGACAATTCAAG
proBcDFR-R	GGCACGGACAAAATAACCAC
BcDFR-PRI101-F	TTCTTCACTGTTGATACATATGATGGTAGCTCACAAAGAGACCG
BcDFR-PRI101-R	TCGCCCTTGCTCACCATGGATCCAGCACAGATCTGCTGTGC
proBcDFR-Del-F	GCCTTCGTTATTCCATTTGG	Genotype identification
proBcDFR-Del-R	AAACACCACCGGAAACATCG
proBcDFR-Ins-F	CGATGTTTCCGGTGGTGTTT
proBcDFR-Ins-R	GCATGAAGGCCATCTACAAC
qBcDFR-F	CGGCTACTGGAACGTGGTTA	qPCR
qBcDFR-R	GCTATGTGGAAAACGCCGTC
qBcCHS-F	CTGCGCTTATCGTTGGTTCG
qBcCHS-R	CCCACTTCCCTCAAGTGTCC
qBcCHI-F	CTCTCCCCTGAAGGCTCTCT
qBcCHI-R	TCTCTCGGCAACACTCAACC
qBcF3H-F	ACCATCACTTTGCTGCTCCA
qBcF3H-R	TCTTGAACCTCCCGTTGCTC
qBcANS-F	TGGAGCGTGTGAAGAAAGCA
qBcANS-R	TACTCACTCGTCGCTTCAATGT
qBcUGT75C1-F	TGAGTTTCACCTCCCGGCTA
qBcUGT75C1-R	AAGGGTGGCAGTTTCGGTAG
qBcMYB111-F	CCTTCTCGGCAACAGATGGT
qBcMYB111-R	TGTGGGAGACATTGTGAGGC
qBcTT8-F	CGTATGCGAGGAGGAAGCAC
qBcTT8-R	GCAAACCACTGTCTTTGCAGAAAT
qBcEGL3-F	CAGAACCGTGCAGGAAAATCT
qBcEGL3-R	TCCATCTCCCCATTCCAGCA
qBcPP2A-F	AGGCTACACGTTCGGACAAG
qBcPP2A-R	TGGGGCACTAAACACAGTCA
qBcActin-F	GTTGCTATCCAGGCTGTTCT
qBcActin-R	AGCGTGAGGAAGAGCATAAC
Note: The underlined nucleotides indicate the restriction sites.

## Sheet: Table S2
Table S2 LCM RNA-Seq sequencing data.
Sample	Raw reads	Raw bases	Clean reads	Clean bases	Error rate(%)	Q20(%)	Q30(%)	GC content(%)
P-U-1	40601806	6090270900	40441648	4605904267	0.0251	97.84	94.29	52.09
P-U-2	40820234	6123035100	40518556	4462331656	0.0257	97.5	93.69	46.09
P-U-3	44666502	6699975300	44345740	4963517071	0.0257	97.53	93.72	45.87
P-L-1	39463420	5919513000	39106764	4464497259	0.0257	97.53	93.71	45.65
P-L-2	41675394	6251309100	41387390	4499206691	0.0255	97.57	93.91	48.45
P-L-3	10010724	1501608600	9937566	1093896522	0.0255	97.58	93.88	48.74
G-U-1	40263652	6039547800	40124614	4315944138	0.0251	97.78	94.29	51.32
G-U-2	38462908	5769436200	38134220	4299799655	0.026	97.38	93.53	46.97
G-U-3	45023454	6753518100	44624234	4899801954	0.0259	97.41	93.63	47.45
G-L-1	39830544	5974581600	39410282	4319676024	0.0261	97.3	93.4	46.85
G-L-2	42269796	6340469400	42125688	4255066023	0.0256	97.53	93.92	52.1
G-L-3	41857254	6278588100	41564724	4358931457	0.0256	97.51	93.86	49.75

## Sheet: Table S3
Table S3 List of 1234 DEGS GO pathway.
ID	Category	Description	GeneRatio	BgRatio	pvalue	p.adjust	qvalue	geneID	Count
GO:0045430	molecular_function	chalcone isomerase activity	6/1102	11/35704	3.82988e-07	5.92538e-05	5.1833e-05	BraC10g033000.1/BraC09g053560.1/BraC03g023190.1/BraC05g004070.1/BraC09g053860.1/BraC07g022030.1	6
GO:0004364	molecular_function	glutathione transferase activity	12/1102	68/35704	1.25431e-06	0.000121617	0.000106386	BraC01g045780.1/BraC03g029630.1/BraC02g007050.1/BraC03g016720.1/BraC09g065750.1/BraC10g024210.1/BraC05g048290.1/BraC10g001530.1/BraC09g045320.1/BraC08g036270.1/BraC02g028310.1/BraC03g029640.1	12
GO:0016747	molecular_function	transferase activity, transferring acyl groups other th	12/1102	94/35704	3.89387e-05	0.00234281	0.0020494	BraC02g000670.1/BraC08g035940.1/BraC09g042350.1/BraC08g022590.1/BraC04g030260.1/BraC04g030080.1/BraC02g044280.1/BraC06g014550.1/BraC08g034350.1/BraC06g051660.1/BraC06g004900.1/BraC10g034800.1	12
GO:0016762	molecular_function	xyloglucan:xyloglucosyl transferase activity	8/1102	49/35704	0.000132994	0.00576131	0.00503978	BraC03g057920.1/BraC05g008900.1/BraC01g007350.1/BraC03g019430.1/BraC09g067100.1/BraC03g043580.1/BraC03g057910.1/BraC08g019130.1	8
GO:0020037	molecular_function	heme binding	31/1102	481/35704	0.000151724	0.00586846	0.00513352	BraC10g015760.1/BraC02g032180.1/BraC05g005890.1/BraC02g039090.1/BraC09g002730.1/BraC06g043700.1/BraC04g031160.1/BraC05g001600.1/BraC10g030680.1/BraC05g012720.1/BraC09g055450.1/BraC03g016590.1/BraC02g040360.1/BraC01g001470.1/BraC06g051610.1/BraC08g028580.1/BraC05g015830.1/BraC01g003210.1/BraC04g023920.1/BraC06g018480.1/BraC03g016690.1/BraC07g015630.1/BraC07g018130.1/BraC06g045530.1/BraC06g015630.1…	31
GO:0015174	molecular_function	basic amino acid transmembrane transporter activity	4/1102	10/35704	0.0001749	0.00625477	0.00547144	BraC08g006480.1/BraC08g028580.1/BraC07g015630.1/BraC06g015630.1	4
GO:0080002	molecular_function	UDP-glucose:4-aminobenzoate acylglucosyltransferase act	4/1102	10/35704	0.0001749	0.00625477	0.00547144	BraC03g064800.1/BraC03g023380.1/BraC10g004340.1/BraC03g023400.1	4
GO:0043295	molecular_function	glutathione binding	6/1102	28/35704	0.00019752	0.00668482	0.00584764	BraC03g029630.1/BraC03g016720.1/BraC10g001530.1/BraC08g036270.1/BraC02g028310.1/BraC03g029640.1	6
GO:0004096	molecular_function	catalase activity	4/1102	12/35704	0.00039201	0.011996	0.0104937	BraC08g028580.1/BraC01g003210.1/BraC07g015630.1/BraC06g015630.1	4
GO:0004553	molecular_function	hydrolase activity, hydrolyzing O-glycosyl compounds	18/1102	242/35704	0.000700051	0.0172308	0.0150729	BraC08g026710.1/BraC03g010250.1/BraC03g057920.1/BraC05g008900.1/BraC05g045130.1/BraC06g015090.1/BraC04g005100.1/BraC02g008870.1/BraC05g040200.1/BraC04g034640.1/BraC03g019430.1/BraC09g067100.1/BraC09g013070.2/BraC02g013710.1/BraC09g054070.1/BraC03g043580.1/BraC02g009330.1/BraC08g019130.1	18
GO:0015020	molecular_function	glucuronosyltransferase activity	4/1102	14/35704	0.00075387	0.0173983	0.0152194	BraC09g047540.1/BraC07g014620.1/BraC04g022320.1/BraC02g025680.1	4
GO:0004190	molecular_function	aspartic-type endopeptidase activity	10/1102	107/35704	0.0020207	0.033513	0.029316	BraC10g028740.1/BraC02g003710.1/BraC01g002630.1/BraC04g007430.1/BraC03g047480.1/BraC10g029350.1/BraC07g024890.1/BraC02g010150.1/BraC08g033320.1/BraC01g021060.1	10
GO:0019825	molecular_function	oxygen binding	21/1102	335/35704	0.00230643	0.0367333	0.032133	BraC10g015760.1/BraC02g032180.1/BraC03g028430.1/BraC05g005890.1/BraC02g039090.1/BraC06g043700.1/BraC10g030680.1/BraC05g012720.1/BraC09g055450.1/BraC01g001470.1/BraC03g057410.1/BraC06g051610.1/BraC05g015830.1/BraC06g018480.1/BraC03g016690.1/BraC07g018130.1/BraC06g045530.1/BraC02g001830.1/BraC03g037240.1/BraC03g063060.1/BraC02g041370.1	21
GO:0042406	cellular_component	extrinsic component of endoplasmic reticulum membrane	6/1102	13/35704	1.34756e-06	0.000121617	0.000106386	BraC09g053560.1/BraC03g023190.1/BraC05g004070.1/BraC09g053860.1/BraC07g022030.1/BraC09g018850.1	6
GO:0009705	cellular_component	plant-type vacuole membrane	15/1102	158/35704	0.000146534	0.00586846	0.00513352	BraC09g053560.1/BraC03g023190.1/BraC06g049210.1/BraC02g005210.1/BraC03g006090.1/BraC05g004070.1/BraC09g053860.1/BraC07g027780.1/BraC02g007050.1/BraC02g005220.1/BraC07g022030.1/BraC01g003210.1/BraC10g024210.1/BraC08g033840.1/BraC04g029030.1	15
GO:0046658	cellular_component	anchored component of plasma membrane	12/1102	136/35704	0.00124711	0.023695	0.0207275	BraC03g062190.1/BraC03g028480.1/BraC01g026480.1/BraC04g034010.1/BraC05g040200.1/BraC09g020340.1/BraC06g030670.1/BraC10g029350.1/BraC04g033710.1/BraC03g055060.1/BraC03g045330.1/BraC01g040130.1	12
GO:0010224	biological_process	response to UV-B	35/1102	198/35704	1.05993e-16	9.43316e-14	8.25178e-14	BraC09g027820.1/BraC10g033000.1/BraC09g053560.1/BraC03g023190.1/BraC06g050050.1/BraC02g006980.1/BraC07g020430.1/BraC06g052030.1/BraC05g004070.1/BraC10g012540.1/BraC10g032880.1/BraC09g053860.1/BraC08g010530.1/BraC05g042580.1/BraC05g008710.1/BraC02g007050.1/BraC03g011350.1/BraC10g030680.1/BraC07g022600.1/BraC02g010930.1/BraC09g061120.1/BraC09g003150.1/BraC02g011680.1/BraC07g022030.1/BraC02g042120.1…	35
GO:0009718	biological_process	anthocyanin-containing compound biosynthetic process	24/1102	87/35704	1.74204e-16	9.43316e-14	8.25178e-14	BraC09g027820.1/BraC10g033000.1/BraC09g053560.1/BraC03g023190.1/BraC03g052160.1/BraC02g006980.1/BraC05g004070.1/BraC10g012540.1/BraC02g021000.1/BraC09g053860.1/BraC08g010530.1/BraC02g007050.1/BraC10g030680.1/BraC09g003150.1/BraC07g022030.1/BraC05g031440.1/BraC02g042120.1/BraC10g024210.1/BraC06g022480.1/BraC09g018850.1/BraC01g013880.1/BraC07g035800.1/BraC09g056120.1/BraC09g049150.1	24
GO:0080167	biological_process	response to karrikin	35/1102	297/35704	2.3933e-11	7.67958e-09	6.71781e-09	BraC02g001820.1/BraC06g042360.1/BraC10g033000.1/BraC01g048910.1/BraC09g053560.1/BraC03g023190.1/BraC02g007800.1/BraC02g006980.1/BraC02g023300.1/BraC06g039330.1/BraC02g005210.1/BraC06g043700.1/BraC02g020260.1/BraC05g004070.1/BraC01g033400.1/BraC01g000240.1/BraC09g053860.1/BraC01g027900.1/BraC02g008870.1/BraC08g016490.1/BraC06g028270.1/BraC05g008710.1/BraC07g021110.1/BraC04g030080.1/BraC04g026790.1…	35
GO:0009744	biological_process	response to sucrose	45/1102	463/35704	2.83641e-11	7.67958e-09	6.71781e-09	BraC09g027820.1/BraC10g033000.1/BraC09g053560.1/BraC03g023190.1/BraC09g016120.1/BraC04g023900.1/BraC02g006980.1/BraC02g011310.1/BraC08g021320.1/BraC02g023300.1/BraC05g004070.1/BraC01g033400.1/BraC07g032140.1/BraC10g012540.1/BraC09g053860.1/BraC02g008870.1/BraC08g010530.1/BraC02g007050.1/BraC05g038280.1/BraC10g030680.1/BraC07g022600.1/BraC09g061120.1/BraC07g021580.1/BraC09g003150.1/BraC02g006730.1…	45
GO:0009805	biological_process	coumarin biosynthetic process	21/1102	147/35704	7.65129e-09	1.65727e-06	1.44972e-06	BraC09g055120.1/BraC09g016120.1/BraC09g014600.1/BraC07g041360.1/BraC04g031160.1/BraC09g042350.1/BraC06g052030.1/BraC02g005170.1/BraC05g008710.1/BraC07g021110.1/BraC03g016720.1/BraC03g016590.1/BraC01g021750.1/BraC07g000290.1/BraC08g020530.1/BraC02g044280.1/BraC04g023920.1/BraC01g016080.1/BraC04g004610.2/BraC04g028280.1/BraC04g006690.1	21
GO:0042398	biological_process	cellular modified amino acid biosynthetic process	17/1102	101/35704	1.67567e-08	3.02458e-06	2.64579e-06	BraC10g033000.1/BraC09g055120.1/BraC09g053560.1/BraC09g014600.1/BraC01g002290.1/BraC06g052030.1/BraC02g005170.1/BraC03g003280.1/BraC09g053860.1/BraC05g046600.1/BraC05g008710.1/BraC07g021110.1/BraC07g022030.1/BraC04g012550.1/BraC04g004610.2/BraC04g028280.1/BraC04g006690.1	17
GO:0009963	biological_process	positive regulation of flavonoid biosynthetic process	25/1102	255/35704	5.92584e-07	8.0221e-05	7.01744e-05	BraC08g014470.1/BraC07g006970.1/BraC04g024310.1/BraC09g055120.1/BraC03g038890.1/BraC09g016120.1/BraC04g031160.1/BraC09g042350.1/BraC06g008440.1/BraC07g011620.1/BraC06g005840.1/BraC09g064990.1/BraC05g008710.1/BraC07g021110.1/BraC03g016590.1/BraC01g021750.1/BraC07g000290.1/BraC06g007220.1/BraC04g023920.1/BraC06g002960.1/BraC04g004610.2/BraC04g028280.1/BraC04g006690.1/BraC07g011630.1/BraC05g034380.1	25
GO:0006598	biological_process	polyamine catabolic process	15/1102	104/35704	9.14861e-07	0.000107215	9.37875e-05	BraC09g055120.1/BraC09g014600.1/BraC01g002290.1/BraC04g032290.1/BraC06g052030.1/BraC02g005170.1/BraC03g003280.1/BraC05g046600.1/BraC05g008710.1/BraC07g021110.1/BraC04g012550.1/BraC04g004610.2/BraC04g028280.1/BraC04g006690.1/BraC03g019440.1	15
GO:0048767	biological_process	root hair elongation	35/1102	449/35704	9.89979e-07	0.000107215	9.37875e-05	BraC09g051060.1/BraC07g029720.1/BraC04g020680.1/BraC02g001880.1/BraC03g028480.1/BraC01g026480.1/BraC01g000390.1/BraC07g027780.1/BraC02g037530.1/BraC05g046600.1/BraC05g021710.1/BraC07g035160.1/BraC09g020340.1/BraC07g039290.1/BraC01g030090.1/BraC03g008260.1/BraC06g030670.1/BraC04g026790.1/BraC06g033970.1/BraC09g014760.1/BraC03g055060.1/BraC07g025030.1/BraC01g042700.1/BraC03g045330.1/BraC07g040390.1…	35
GO:0035556	biological_process	intracellular signal transduction	28/1102	332/35704	2.63358e-06	0.000219397	0.00019192	BraC07g028910.1/BraC09g054740.1/BraC02g047480.1/BraC05g038550.1/BraC09g043100.1/BraC01g003810.1/BraC01g017250.1/BraC02g022290.1/BraC07g040190.1/BraC01g001700.1/BraC06g014260.1/BraC06g040530.1/BraC09g054640.1/BraC06g039680.1/BraC04g026770.1/BraC09g056470.1/BraC09g052740.1/BraC06g007220.1/BraC07g028100.1/BraC09g054820.1/BraC03g061770.1/BraC07g031130.1/BraC09g003850.1/BraC06g039620.1/BraC09g014950.1…	28
GO:0010310	biological_process	regulation of hydrogen peroxide metabolic process	32/1102	422/35704	5.05156e-06	0.000390774	0.000341835	BraC02g032180.1/BraC04g025080.1/BraC01g014860.1/BraC06g033200.1/BraC01g044480.1/BraC05g018510.1/BraC03g022000.1/BraC09g052360.1/BraC04g025540.1/BraC03g053130.1/BraC05g041840.1/BraC06g021720.1/BraC04g025070.1/BraC07g022960.1/BraC03g006800.1/BraC09g064120.1/BraC02g047410.1/BraC02g002760.1/BraC02g038360.1/BraC07g022730.1/BraC03g038210.1/BraC10g011320.1/BraC01g042060.1/BraC04g004500.1/BraC03g016690.1…	32
GO:0009753	biological_process	response to jasmonic acid	33/1102	462/35704	1.2567e-05	0.000893163	0.000781306	BraC07g028910.1/BraC07g040900.1/BraC02g022000.1/BraC03g052160.1/BraC09g043100.1/BraC07g040190.1/BraC03g027350.1/BraC03g019910.1/BraC02g020260.1/BraC06g052030.1/BraC02g021000.1/BraC06g035800.1/BraC09g012650.1/BraC06g050270.1/BraC03g011350.1/BraC01g011390.1/BraC02g010930.1/BraC08g004220.1/BraC09g047140.1/BraC03g026060.1/BraC07g025030.1/BraC03g011370.1/BraC05g006630.1/BraC06g018480.1/BraC01g013880.1…	33
GO:0009750	biological_process	response to fructose	27/1102	342/35704	1.31954e-05	0.000893163	0.000781306	BraC08g014470.1/BraC09g051060.1/BraC01g044480.1/BraC02g011310.1/BraC08g021320.1/BraC02g023300.1/BraC04g034010.1/BraC07g027780.1/BraC02g008870.1/BraC05g038280.1/BraC05g011940.1/BraC04g001150.1/BraC08g024460.1/BraC07g021580.1/BraC02g006730.1/BraC09g050480.1/BraC05g011310.1/BraC03g045330.1/BraC04g012550.1/BraC09g052070.1/BraC09g055070.1/BraC01g049360.2/BraC04g029030.1/BraC01g012930.1/BraC02g039250.1…	27
GO:0019761	biological_process	glucosinolate biosynthetic process	26/1102	343/35704	3.78554e-05	0.00234281	0.0020494	BraC02g032180.1/BraC04g024310.1/BraC01g044480.1/BraC02g007270.1/BraC07g027610.1/BraC03g062070.1/BraC03g045190.1/BraC05g001600.1/BraC01g000390.1/BraC01g007600.2/BraC05g013320.1/BraC03g016720.1/BraC04g001150.1/BraC06g016520.1/BraC03g040370.1/BraC07g033080.1/BraC10g024210.1/BraC04g020000.1/BraC05g048290.1/BraC09g011420.1/BraC03g031390.1/BraC01g023360.1/BraC02g005440.1/BraC04g029030.1/BraC01g012930.1…	26
GO:0002679	biological_process	respiratory burst involved in defense response	24/1102	313/35704	6.18928e-05	0.00352789	0.00308607	BraC09g054740.1/BraC05g038550.1/BraC09g043100.1/BraC01g003810.1/BraC09g000500.1/BraC01g017250.1/BraC05g041840.1/BraC09g054640.1/BraC06g039680.1/BraC04g026770.1/BraC09g044650.1/BraC09g013800.1/BraC03g038210.1/BraC03g061770.1/BraC09g003850.1/BraC04g004500.1/BraC06g039620.1/BraC09g014950.1/BraC05g003220.1/BraC09g056120.1/BraC04g029550.1/BraC06g039670.1/BraC05g007540.1/BraC07g026100.1	24
GO:0009407	biological_process	toxin catabolic process	31/1102	460/35704	6.78486e-05	0.003674	0.00321388	BraC07g031730.1/BraC03g064800.1/BraC09g004500.1/BraC01g045780.1/BraC05g003550.1/BraC06g043700.1/BraC03g012600.1/BraC06g040530.1/BraC08g022590.1/BraC06g005840.1/BraC03g029630.1/BraC02g007050.1/BraC10g004340.1/BraC03g016720.1/BraC07g008450.1/BraC05g010590.1/BraC09g065750.1/BraC07g025030.1/BraC10g024210.1/BraC05g048290.1/BraC03g025960.1/BraC05g044400.1/BraC10g001530.1/BraC09g045320.1/BraC09g014950.1…	31
GO:0009970	biological_process	cellular response to sulfate starvation	7/1102	35/35704	9.22909e-05	0.00475958	0.0041635	BraC07g022190.1/BraC08g028580.1/BraC01g003210.1/BraC07g015630.1/BraC01g023360.1/BraC06g015630.1/BraC08g028850.1	7
GO:0006979	biological_process	response to oxidative stress	27/1102	384/35704	9.72867e-05	0.00478916	0.00418938	BraC09g054740.1/BraC09g002730.1/BraC09g043100.1/BraC06g002120.1/BraC09g018040.1/BraC09g054640.1/BraC03g039690.1/BraC10g017950.1/BraC02g008870.1/BraC08g016490.1/BraC05g008710.1/BraC03g011350.1/BraC07g021110.1/BraC02g040360.1/BraC02g010930.1/BraC03g011650.1/BraC05g048290.1/BraC03g009660.1/BraC10g001530.1/BraC09g027600.1/BraC08g036270.1/BraC04g028280.1/BraC04g006690.1/BraC03g054560.1/BraC01g012930.1…	27
GO:0010075	biological_process	regulation of meristem growth	25/1102	347/35704	0.000118831	0.00559537	0.00489462	BraC04g033630.1/BraC03g062070.1/BraC01g002290.1/BraC02g041560.1/BraC07g017420.1/BraC04g021500.1/BraC07g027780.1/BraC09g043840.1/BraC01g047020.1/BraC02g037530.1/BraC09g008940.1/BraC07g035160.1/BraC08g036200.1/BraC02g011900.1/BraC10g013170.1/BraC05g046130.1/BraC10g018720.1/BraC10g016270.1/BraC06g046900.1/BraC03g031390.1/BraC06g044840.1/BraC03g026230.1/BraC01g013060.1/BraC05g015320.1/BraC10g019580.1	25
GO:0016998	biological_process	cell wall macromolecule catabolic process	8/1102	49/35704	0.000132994	0.00576131	0.00503978	BraC03g023190.1/BraC04g019590.1/BraC09g000500.1/BraC05g008900.1/BraC05g004070.1/BraC03g019430.1/BraC02g002700.1/BraC05g009960.1	8
GO:0042546	biological_process	cell wall biogenesis	10/1102	77/35704	0.000146544	0.00586846	0.00513352	BraC03g000390.1/BraC03g032970.1/BraC05g008900.1/BraC08g033640.1/BraC06g040020.1/BraC06g003640.1/BraC03g027080.1/BraC03g019430.1/BraC03g018050.1/BraC01g006220.1	10
GO:0009813	biological_process	flavonoid biosynthetic process	11/1102	94/35704	0.000179038	0.00625477	0.00547144	BraC10g002660.1/BraC09g065900.1/BraC07g022600.1/BraC10g026540.1/BraC09g061120.1/BraC02g005310.1/BraC02g046590.1/BraC06g038810.1/BraC04g019700.1/BraC10g016730.1/BraC03g006200.1	11
GO:0043900	biological_process	regulation of multi-organism process	18/1102	219/35704	0.00021148	0.00694039	0.0060712	BraC02g032180.1/BraC01g014860.1/BraC01g044480.1/BraC05g018510.1/BraC03g022000.1/BraC01g017250.1/BraC03g053130.1/BraC05g041840.1/BraC02g038360.1/BraC07g022730.1/BraC03g038210.1/BraC10g011320.1/BraC01g042060.1/BraC04g004500.1/BraC03g016690.1/BraC10g011330.1/BraC09g056120.1/BraC05g007540.1	18
GO:0010025	biological_process	wax biosynthetic process	8/1102	53/35704	0.000233985	0.00745312	0.00651971	BraC10g016750.1/BraC06g051610.1/BraC01g004290.1/BraC02g012250.1/BraC07g030690.1/BraC05g001020.1/BraC05g015720.1/BraC04g034470.1	8
GO:0009932	biological_process	cell tip growth	16/1102	192/35704	0.00039876	0.011996	0.0104937	BraC07g029720.1/BraC03g028480.1/BraC01g000390.1/BraC07g027780.1/BraC02g037530.1/BraC07g035160.1/BraC07g039290.1/BraC06g033970.1/BraC03g055060.1/BraC03g045330.1/BraC06g046900.1/BraC03g043580.1/BraC02g001830.1/BraC07g030690.1/BraC01g001760.1/BraC02g039250.1	16
GO:0009624	biological_process	response to nematode	15/1102	177/35704	0.0005011	0.0145785	0.0127528	BraC02g007270.1/BraC09g017020.1/BraC03g006090.1/BraC03g021830.1/BraC01g033400.1/BraC01g042630.1/BraC03g037010.1/BraC01g030740.1/BraC02g005220.1/BraC06g047710.1/BraC04g028220.1/BraC04g029030.1/BraC10g015570.1/BraC03g026230.1/BraC01g013060.1	15
GO:0006032	biological_process	chitin catabolic process	5/1102	22/35704	0.000511527	0.0145785	0.0127528	BraC03g023190.1/BraC09g000500.1/BraC05g004070.1/BraC01g011390.1/BraC05g009960.1	5
GO:0009738	biological_process	abscisic acid-activated signaling pathway	30/1102	496/35704	0.000554614	0.0152637	0.0133521	BraC07g028910.1/BraC07g006970.1/BraC02g047480.1/BraC09g057320.1/BraC03g049180.1/BraC09g043100.1/BraC07g040190.1/BraC01g001700.1/BraC04g003000.1/BraC06g040530.1/BraC06g039680.1/BraC08g016490.1/BraC09g012650.1/BraC04g026770.1/BraC09g052740.1/BraC09g013800.1/BraC10g006150.1/BraC09g054820.1/BraC07g025030.1/BraC06g014310.1/BraC03g054340.1/BraC06g039620.1/BraC04g023830.1/BraC07g018130.1/BraC01g016080.1…	30
GO:0009739	biological_process	response to gibberellin	15/1102	179/35704	0.000563757	0.0152637	0.0133521	BraC05g042360.2/BraC03g027350.1/BraC03g019910.1/BraC02g020260.1/BraC07g027570.1/BraC02g021000.1/BraC06g035800.1/BraC03g059340.1/BraC08g004220.1/BraC09g047140.1/BraC03g011370.1/BraC03g016080.1/BraC07g032090.1/BraC10g023520.1/BraC07g035800.1	15
GO:0000271	biological_process	polysaccharide biosynthetic process	14/1102	161/35704	0.000589347	0.0155674	0.0136178	BraC07g029720.1/BraC03g028480.1/BraC04g007430.1/BraC07g027780.1/BraC02g037530.1/BraC03g047480.1/BraC07g039290.1/BraC06g033970.1/BraC03g045330.1/BraC06g046900.1/BraC03g043580.1/BraC02g001830.1/BraC07g030690.1/BraC02g039250.1	14
GO:0009693	biological_process	ethylene biosynthetic process	18/1102	240/35704	0.000635529	0.0160275	0.0140203	BraC09g054740.1/BraC02g047480.1/BraC02g022000.1/BraC01g003810.1/BraC03g004140.1/BraC06g032590.1/BraC07g032140.1/BraC05g041840.1/BraC09g054640.1/BraC04g026770.1/BraC07g022960.1/BraC03g059400.1/BraC08g020530.1/BraC03g026090.1/BraC03g061770.1/BraC09g044020.1/BraC03g045910.1/BraC10g032600.1	18
GO:0009695	biological_process	jasmonic acid biosynthetic process	20/1102	281/35704	0.000636365	0.0160275	0.0140203	BraC02g032180.1/BraC02g001820.1/BraC02g022000.1/BraC03g026140.1/BraC09g043100.1/BraC07g040190.1/BraC06g040530.1/BraC08g016490.1/BraC04g026770.1/BraC03g011350.1/BraC01g008490.1/BraC03g016720.1/BraC02g010930.1/BraC06g014310.1/BraC09g011420.1/BraC06g018480.1/BraC04g023830.1/BraC07g018130.1/BraC07g030690.1/BraC07g026100.1	20
GO:0006569	biological_process	tryptophan catabolic process	15/1102	184/35704	0.000750299	0.0173983	0.0152194	BraC02g032180.1/BraC05g018510.1/BraC06g002120.1/BraC05g001600.1/BraC01g042630.1/BraC03g037010.1/BraC03g024470.1/BraC03g016720.1/BraC08g028580.1/BraC09g011420.1/BraC07g015630.1/BraC10g023520.1/BraC01g023360.1/BraC06g015630.1/BraC06g005830.1	15
GO:0006995	biological_process	cellular response to nitrogen starvation	9/1102	78/35704	0.000755052	0.0173983	0.0152194	BraC05g020830.1/BraC01g035740.1/BraC09g052360.1/BraC08g028580.1/BraC01g003210.1/BraC04g009360.1/BraC07g015630.1/BraC06g015630.1/BraC09g050860.1	9
GO:0009751	biological_process	response to salicylic acid	19/1102	266/35704	0.000822969	0.0185682	0.0162428	BraC10g001480.1/BraC09g054740.1/BraC07g040900.1/BraC03g064800.1/BraC09g048150.1/BraC05g042360.2/BraC03g027350.1/BraC03g019910.1/BraC02g020260.1/BraC06g052030.1/BraC02g021000.1/BraC09g054640.1/BraC06g035800.1/BraC10g004340.1/BraC08g004220.1/BraC09g047140.1/BraC03g011370.1/BraC10g023520.1/BraC07g035800.1	19
GO:0006633	biological_process	fatty acid biosynthetic process	14/1102	168/35704	0.000896672	0.0198183	0.0173363	BraC10g016750.1/BraC03g054420.1/BraC10g002660.1/BraC05g047010.1/BraC06g014550.1/BraC08g034350.1/BraC02g012250.1/BraC02g001800.1/BraC10g005960.1/BraC06g004900.1/BraC02g015460.1/BraC05g001020.1/BraC01g013220.1/BraC04g034470.1	14
GO:0009684	biological_process	indoleacetic acid biosynthetic process	18/1102	249/35704	0.000972095	0.0210556	0.0184186	BraC02g032180.1/BraC03g026140.1/BraC05g018510.1/BraC03g045190.1/BraC06g002120.1/BraC05g001600.1/BraC01g042630.1/BraC03g037010.1/BraC03g024470.1/BraC03g016720.1/BraC04g001150.1/BraC08g028580.1/BraC09g011420.1/BraC07g015630.1/BraC10g023520.1/BraC01g023360.1/BraC06g015630.1/BraC06g005830.1	18
GO:0006559	biological_process	L-phenylalanine catabolic process	4/1102	15/35704	0.00100253	0.0212891	0.0186229	BraC05g008710.1/BraC07g021110.1/BraC04g028280.1/BraC04g006690.1	4
GO:0000038	biological_process	very long-chain fatty acid metabolic process	10/1102	98/35704	0.00103624	0.0215818	0.0188789	BraC10g016750.1/BraC01g044480.1/BraC10g002660.1/BraC05g047010.1/BraC08g024460.1/BraC06g014550.1/BraC08g034350.1/BraC02g012250.1/BraC06g004900.1/BraC07g030690.1	10
GO:0009740	biological_process	gibberellic acid mediated signaling pathway	12/1102	134/35704	0.00109654	0.0224067	0.0196005	BraC05g044560.1/BraC03g054780.1/BraC02g023300.1/BraC06g011330.1/BraC03g039690.1/BraC03g006880.1/BraC09g065900.1/BraC02g006090.1/BraC06g015700.1/BraC03g040140.1/BraC08g019130.1/BraC08g021860.1	12
GO:0008361	biological_process	regulation of cell size	11/1102	117/35704	0.00117292	0.0234475	0.020511	BraC07g029720.1/BraC04g021500.1/BraC07g027780.1/BraC02g037530.1/BraC07g035160.1/BraC04g026790.1/BraC04g033710.1/BraC03g045330.1/BraC06g046900.1/BraC03g043580.1/BraC04g028220.1	11
GO:0010286	biological_process	heat acclimation	14/1102	173/35704	0.00119078	0.0234475	0.020511	BraC01g048170.1/BraC06g043700.1/BraC07g027570.1/BraC06g040530.1/BraC10g032880.1/BraC05g042580.1/BraC03g011350.1/BraC05g015360.1/BraC02g010930.1/BraC08g006220.1/BraC05g015830.1/BraC03g025960.1/BraC05g044400.1/BraC05g015370.1	14
GO:0009697	biological_process	salicylic acid biosynthetic process	27/1102	452/35704	0.00122512	0.023693	0.0207257	BraC02g032180.1/BraC10g001480.1/BraC07g006970.1/BraC01g014860.1/BraC01g044480.1/BraC05g018510.1/BraC03g022000.1/BraC09g052360.1/BraC01g017250.1/BraC03g053130.1/BraC05g041840.1/BraC07g022960.1/BraC09g013800.1/BraC02g038360.1/BraC07g022730.1/BraC03g038210.1/BraC10g011320.1/BraC01g042060.1/BraC04g004500.1/BraC03g016690.1/BraC03g024510.1/BraC10g011330.1/BraC09g056120.1/BraC09g050860.1/BraC05g007540.1…	27
GO:0043086	biological_process	negative regulation of catalytic activity	16/1102	216/35704	0.00141056	0.0263386	0.0230401	BraC07g014140.1/BraC03g054050.1/BraC03g062070.1/BraC06g030770.1/BraC01g004690.1/BraC01g042630.1/BraC03g037010.1/BraC03g039690.1/BraC01g007600.2/BraC01g025450.1/BraC06g031720.1/BraC02g046050.1/BraC04g003070.1/BraC09g000080.1/BraC10g000160.1/BraC03g040140.1	16
GO:0043481	biological_process	anthocyanin accumulation in tissues in response to UV l	18/1102	259/35704	0.00151405	0.0277917	0.0243112	BraC05g006390.1/BraC07g029720.1/BraC03g028480.1/BraC01g000390.1/BraC07g027780.1/BraC02g037530.1/BraC07g035160.1/BraC07g039290.1/BraC04g026790.1/BraC06g033970.1/BraC03g045330.1/BraC06g046900.1/BraC03g043580.1/BraC04g028220.1/BraC02g001830.1/BraC07g030690.1/BraC02g039250.1/BraC01g017070.1	18
GO:0009595	biological_process	detection of biotic stimulus	16/1102	220/35704	0.00170361	0.0302461	0.0264581	BraC02g032180.1/BraC01g014860.1/BraC01g044480.1/BraC03g022000.1/BraC01g017250.1/BraC03g053130.1/BraC05g041840.1/BraC02g038360.1/BraC07g022730.1/BraC03g038210.1/BraC10g011320.1/BraC01g042060.1/BraC04g004500.1/BraC10g011330.1/BraC09g056120.1/BraC05g007540.1	16
GO:0009825	biological_process	multidimensional cell growth	16/1102	220/35704	0.00170361	0.0302461	0.0264581	BraC07g029720.1/BraC03g028480.1/BraC01g000390.1/BraC07g027780.1/BraC02g037530.1/BraC07g035160.1/BraC07g039290.1/BraC06g033970.1/BraC03g045330.1/BraC06g046900.1/BraC03g043580.1/BraC02g001830.1/BraC06g039550.1/BraC07g030690.1/BraC07g030300.1/BraC02g039250.1	16
GO:0005975	biological_process	carbohydrate metabolic process	28/1102	488/35704	0.00181674	0.0317344	0.0277601	BraC08g026710.1/BraC03g023190.1/BraC09g014600.1/BraC03g010250.1/BraC09g000500.1/BraC01g002290.1/BraC07g017420.1/BraC03g022390.2/BraC10g007130.1/BraC05g004070.1/BraC05g045130.1/BraC06g015090.1/BraC06g007440.1/BraC04g005100.1/BraC09g008940.1/BraC05g040200.1/BraC04g034640.1/BraC09g016190.1/BraC01g011390.1/BraC03g060550.1/BraC07g022730.1/BraC02g042290.1/BraC01g042700.1/BraC09g013070.2/BraC02g013710.1…	28
GO:0009269	biological_process	response to desiccation	9/1102	89/35704	0.0019389	0.0333307	0.0291564	BraC09g051060.1/BraC08g023340.1/BraC07g027570.1/BraC05g021710.1/BraC03g016720.1/BraC08g001290.1/BraC05g022100.2/BraC09g052070.1/BraC03g053840.1	9
GO:0009617	biological_process	response to bacterium	15/1102	203/35704	0.00200604	0.033513	0.029316	BraC04g025080.1/BraC06g033200.1/BraC09g014600.1/BraC02g022000.1/BraC04g025540.1/BraC06g021720.1/BraC06g041320.1/BraC08g022590.1/BraC04g025070.1/BraC09g064120.1/BraC02g002760.1/BraC09g074010.1/BraC10g013100.1/BraC07g030300.1/BraC02g007710.1	15
GO:0009723	biological_process	response to ethylene	28/1102	492/35704	0.00204235	0.033513	0.029316	BraC07g028910.1/BraC02g047480.1/BraC09g048150.1/BraC06g043700.1/BraC02g020260.1/BraC01g001700.1/BraC06g040530.1/BraC02g021000.1/BraC06g039680.1/BraC02g017640.1/BraC08g016490.1/BraC09g012650.1/BraC03g032460.1/BraC09g044650.1/BraC09g052740.1/BraC09g047140.1/BraC09g054820.1/BraC05g015830.1/BraC03g011370.1/BraC06g014310.1/BraC03g016690.1/BraC06g039620.1/BraC04g023830.1/BraC03g022790.1/BraC07g018130.1…	28
GO:0006073	biological_process	cellular glucan metabolic process	6/1102	43/35704	0.00214209	0.0346252	0.0302888	BraC03g057920.1/BraC05g008900.1/BraC03g019430.1/BraC09g067100.1/BraC03g043580.1/BraC08g019130.1	6
GO:0009643	biological_process	photosynthetic acclimation	3/1102	10/35704	0.00314538	0.0486635	0.042569	BraC01g033400.1/BraC03g011350.1/BraC02g010930.1	3
GO:0080086	biological_process	stamen filament development	3/1102	10/35704	0.00314538	0.0486635	0.042569	BraC02g022000.1/BraC03g037630.1/BraC09g067100.1	3

## Sheet: Table S4
Table S4 List of 1234 DEGS KEGG pathway.
#term ID	term description	observed gene count	background gene count	strength	false discovery rate	matching proteins in your network (IDs)	matching proteins in your network (labels)
brp01100	Metabolic pathways	168	3017	0.29	1.61e-13	51351.K7PQ64,51351.M4C741,51351.M4C7N3,51351.M4C7Y2,51351.M4C9J6,51351.M4C9J7,51351.M4C9M4,51351.M4CAP9,51351.M4CBF6,51351.M4CBG7,51351.M4CC07,51351.M4CC17,51351.M4CD38,51351.M4CD61,51351.M4CFL0,51351.M4CFZ4,51351.M4CIK0,51351.M4CJT3,51351.M4CKI5,51351.M4CKN6,51351.M4CL65,51351.M4CLC7,51351.M4CMA7,51351.M4CN08,51351.M4CNS5,51351.M4CNZ7,51351.M4CPT5,51351.M4CQ26,51351.M4CQA6,51351.M4CQA7,51351.M4C…	BraC08g028580.1,BraC03g019980.1,BraC04g031160.1,BraC03g023190.1,BraC03g029630.1,BraC03g029640.1,BraC03g029950.1,BraC03g034130.1,BraC03g036880.1,BraC03g037010.1,BraC03g039350.1,BraC03g039440.1,BraC10g023520.1,BraC10g023280.1,BraC10g012870.1,BraC04g006690.1,BraC07g030690.1,BraC05g001020.1,BraC05g003550.1,BraC05g004070.1,BraC05g005890.1,BraC05g006630.1,BraC05g009960.1,BraC05g012720.1,BraC02g001830.1…
brp01110	Biosynthesis of secondary metabolites	110	1645	0.37	2.34e-13	51351.K7PQ64,51351.M4C741,51351.M4C7N3,51351.M4C8P0,51351.M4C9M4,51351.M4CBF6,51351.M4CC07,51351.M4CC17,51351.M4CD38,51351.M4CD61,51351.M4CFZ4,51351.M4CIK0,51351.M4CK94,51351.M4CKI5,51351.M4CLC7,51351.M4CN08,51351.M4CNS5,51351.M4CPT5,51351.M4CQA6,51351.M4CQA7,51351.M4CQE0,51351.M4CQU6,51351.M4CSF0,51351.M4CUZ2,51351.M4CVR0,51351.M4CVV7,51351.M4CWB0,51351.M4CX45,51351.M4CXW0,51351.M4CY04,51351.M4C…	BraC08g028580.1,BraC03g019980.1,BraC04g031160.1,BraC03g026060.1,BraC03g029950.1,BraC03g036880.1,BraC03g039350.1,BraC03g039440.1,BraC10g023520.1,BraC10g023280.1,BraC04g006690.1,BraC07g030690.1,BraC03g022390.2,BraC05g003550.1,BraC05g006630.1,BraC05g012720.1,BraC02g001830.1,BraC03g006200.1,BraC03g008250.1,BraC03g008260.1,BraC03g008600.1,BraC03g010250.1,BraC07g022030.1,BraC02g022000.1,BraC02g025000.1…
brp00941	Flavonoid biosynthesis	15	46	1.05	4.42e-09	51351.M4C7N3,51351.M4CPT5,51351.M4CSF0,51351.M4CX45,51351.M4CY04,51351.M4CYL5,51351.M4DAZ2,51351.M4DS57,51351.M4DYP1,51351.M4E203,51351.M4EF95,51351.M4EK95,51351.M4EXI9,51351.M4F5X4,51351.M4F6W8	BraC04g031160.1,BraC03g006200.1,BraC07g022030.1,BraC02g005310.1,BraC10g033000.1,BraC10g030680.1,BraC01g013880.1,BraC03g052160.1,BraC04g023920.1,BraC03g016590.1,BraC09g018850.1,BraC02g046590.1,BraC01g021750.1,BraC07g000290.1,BraC09g049150.1
brp00940	Phenylpropanoid biosynthesis	22	246	0.49	0.00027	51351.M4C7N3,51351.M4CFZ4,51351.M4CQU6,51351.M4CVR0,51351.M4D2C7,51351.M4DAR6,51351.M4DIE9,51351.M4DL29,51351.M4DRI8,51351.M4DUE6,51351.M4DYP1,51351.M4E203,51351.M4E2Y0,51351.M4ER67,51351.M4EW57,51351.M4EXI9,51351.M4EXS4,51351.M4EY52,51351.M4F5X4,51351.M4FAI8,51351.M4FD89,51351.M4FEI0	BraC04g031160.1,BraC04g006690.1,BraC03g010250.1,BraC02g025000.1,BraC08g022590.1,BraC01g012930.1,BraC08g026710.1,BraC04g028280.1,BraC03g054560.1,BraC02g009330.1,BraC04g023920.1,BraC03g016590.1,BraC09g039600.1,BraC05g031440.1,BraC02g040360.1,BraC01g021750.1,BraC06g051660.1,BraC06g050310.1,BraC07g000290.1,BraC05g021710.1,BraC09g002730.1,BraC05g015770.1
brp00630	Glyoxylate and dicarboxylate metabolism	13	105	0.63	0.00075	51351.K7PQ64,51351.M4CBF6,51351.M4CKI5,51351.M4D118,51351.M4D1R9,51351.M4D527,51351.M4D6X8,51351.M4DI75,51351.M4E470,51351.M4EAM3,51351.M4EBT8,51351.M4EH67,51351.M4EQ80	BraC08g028580.1,BraC03g036880.1,BraC05g003550.1,BraC05g028260.1,BraC08g020530.1,BraC01g003210.1,BraC07g015630.1,BraC03g036590.1,BraC02g006730.1,BraC06g015630.1,BraC01g019850.1,BraC04g012550.1,BraC05g018010.1
brp00480	Glutathione metabolism	14	135	0.56	0.0018	51351.M4C9J6,51351.M4C9J7,51351.M4CWH3,51351.M4E216,51351.M4E499,51351.M4E7A4,51351.M4ED19,51351.M4ENZ5,51351.M4ET80,51351.M4EX23,51351.M4EZ18,51351.M4FAI8,51351.M4FDK1,51351.Q5DNA8	BraC03g029630.1,BraC03g029640.1,BraC10g024210.1,BraC03g016720.1,BraC02g007050.1,BraC09g045320.1,BraC09g065750.1,BraC08g036270.1,BraC05g048290.1,BraC10g001530.1,BraC01g045780.1,BraC05g021710.1,BraC01g049360.2,BraC02g028310.1
brp00071	Fatty acid degradation	9	62	0.7	0.0031	51351.M4CJT3,51351.M4D3M2,51351.M4DSM9,51351.M4DVC5,51351.M4DVX9,51351.M4DXZ6,51351.M4EQ35,51351.M4EQY5,51351.M4ETS3	BraC05g001020.1,BraC01g008490.1,BraC06g030100.1,BraC02g044280.1,BraC02g042120.1,BraC04g034470.1,BraC08g001290.1,BraC09g063350.1,BraC05g022100.2
brp00380	Tryptophan metabolism	11	94	0.61	0.0031	51351.K7PQ64,51351.M4D527,51351.M4D6X8,51351.M4DSF5,51351.M4DSM9,51351.M4E031,51351.M4E213,51351.M4EAM3,51351.M4EQ35,51351.M4ETS3,51351.M4F5Y1	BraC08g028580.1,BraC01g003210.1,BraC07g015630.1,BraC06g023000.1,BraC06g030100.1,BraC02g036100.1,BraC03g016690.1,BraC06g015630.1,BraC08g001290.1,BraC05g022100.2,BraC09g011420.1
brp00062	Fatty acid elongation	7	46	0.72	0.0099	51351.M4CIK0,51351.M4DFM3,51351.M4DQ91,51351.M4EAD0,51351.M4EBU8,51351.M4EBU9,51351.M4EVG8	BraC07g030690.1,BraC10g002660.1,BraC06g004900.1,BraC06g014550.1,BraC01g019720.1,BraC01g019710.1,BraC07g012480.1
brp00945	Stilbenoid, diarylheptanoid and gingerol biosynthesis	5	23	0.88	0.0132	51351.M4C7N3,51351.M4DYP1,51351.M4E203,51351.M4EXI9,51351.M4F5X4	BraC04g031160.1,BraC04g023920.1,BraC03g016590.1,BraC01g021750.1,BraC07g000290.1
brp04016	MAPK signaling pathway - plant	15	198	0.42	0.0132	51351.K7PQ64,51351.M4CFX8,51351.M4CLL7,51351.M4CN11,51351.M4D527,51351.M4D6X8,51351.M4D825,51351.M4DH34,51351.M4DKI2,51351.M4EAM3,51351.M4EG51,51351.M4EJX6,51351.M4EUF1,51351.M4EW93,51351.M4FC05	BraC08g028580.1,BraC10g011400.1,BraC05g007540.1,BraC05g012780.1,BraC01g003210.1,BraC07g015630.1,BraC03g049180.1,BraC07g039340.1,BraC04g030610.1,BraC06g015630.1,BraC09g013800.1,BraC03g014990.1,BraC09g071970.1,BraC02g040770.1,BraC06g032740.1
brp01212	Fatty acid metabolism	9	89	0.55	0.0196	51351.M4CD61,51351.M4CJT3,51351.M4D3M2,51351.M4DVX9,51351.M4DXZ6,51351.M4EBU8,51351.M4EBU9,51351.M4EVG8,51351.M4F132	BraC10g023280.1,BraC05g001020.1,BraC01g008490.1,BraC02g042120.1,BraC04g034470.1,BraC01g019720.1,BraC01g019710.1,BraC07g012480.1,BraC01g044130.1
brp04146	Peroxisome	10	120	0.46	0.0382	51351.K7PQ64,51351.M4CBF6,51351.M4CJT3,51351.M4D4R6,51351.M4D527,51351.M4D6X8,51351.M4DVX9,51351.M4DXZ6,51351.M4EAM3,51351.M4ETF2	BraC08g028580.1,BraC03g036880.1,BraC05g001020.1,BraC01g004290.1,BraC01g003210.1,BraC07g015630.1,BraC02g042120.1,BraC04g034470.1,BraC06g015630.1,BraC04g020270.1
brp00944	Flavone and flavonol biosynthesis	2	2	1.54	0.0436	51351.M4CYL5,51351.M4E491	BraC10g030680.1,BraC02g006980.1
